# Supplementary material for: Tropheryma whipplei, Helicobacter pylori, and Intestinal Protozoal Co-Infections in Italian and Immigrant Populations: A Cross-Sectional Study
Source: Microorganisms. 2022 Apr 2;10(4):769. doi: 10.3390/microorganisms10040769 (PMC9027763; doi:10.3390/microorganisms10040769)
Supplement: Supplementary file 1 [file microorganisms-10-00769-s001.zip]

Archive with 1 entries (1 files):
- microorganisms-1648729-supplementary.pdf
